# Supplementary material for: Is There a Relationship between Psychotic Disorders and the Radicalization Process? A Systematic Review
Source: Medicina (Kaunas). 2024 Jun 1;60(6):926. doi: 10.3390/medicina60060926 (PMC11205664; doi:10.3390/medicina60060926)
Supplement: Supplementary file 1 [file medicina-60-00926-s001.zip]

Archive with 1 entries (1 files):
- medicina-2990505-supplementary.pdf
